# Supplementary material for: Beyond One-Size-Fits-All: Tailoring Teicoplanin Regimens for Normal Renal Function Patients Using Population Pharmacokinetics and Monte Carlo Simulation
Source: Pharmaceutics. 2024 Apr 5;16(4):499. doi: 10.3390/pharmaceutics16040499 (PMC11053983; doi:10.3390/pharmaceutics16040499)
Supplement: Supplementary file 1 [file pharmaceutics-16-00499-s001.zip]

Archive with 1 entries (1 files):
- pharmaceutics-2946485-supplementary.pdf
